# Supplementary material for: Health-Related Quality of Life in Chinese Patients with Mild and Moderately Active Ulcerative Colitis
Source: PLoS One. 2015 Apr 27;10(4):e0124211. doi: 10.1371/journal.pone.0124211 (PMC4411120; doi:10.1371/journal.pone.0124211)
Supplement: S1 Dataset — The research data used in this study. (XLS) [file pone.0124211.s001.xls]

## Sheet: 一般项目
姓名首字母	性别	年龄(周岁)	选择门诊或住院	住院病历号	溃疡性结肠炎病程年	溃疡性结肠炎病程月	肠外表现	mayo积分	病变范围	血常规红细胞结果	血常规红细胞异常注释	血常规血红蛋白结果	血常规白细胞结果	血常规中性粒细胞结果	血常规血小板计数结果	尿常规尿蛋白结果	血沉结果	C反应蛋白结果	大便隐血试验定性结果	问题1	问题2	问题3	问题4	问题5	问题6	问题7	问题8	问题9	问题10	问题11	问题12	问题13	问题14	问题15	问题16	问题17	问题18	问题19	问题20	问题21	问题22	问题23	问题24	问题25	问题26	问题27	问题28	问题29	问题30
ADSH	男	54	2	104232	4	6	0	5	L	5.12		126.00	9.71	71.6	263	阴性	12	3.13	弱阳性	6	7	6	6	7	6	6	6	6	6	7	5	5	6	7	6	6	6	7	6	6	6	7	6	7	5	7	6	6	7
BGSH	男	43	1		2	4	1	5	E	5.26		138.00	6.15	58.5	275	阴性	49	27.30	阴性	7	7	7	7	6	6	7	7	7	6	7	6	6	7	7	7	7	7	7	7	6	7	7	6	7	7	7	6	7	7
by	女	24	1		3		1	8	P	4.56		145.00	6.00	61.1	175	阴性	11	8.75	阴性	4	5	5	6	3	5	7	5	4	4	5	5	4	5	5	6	3	3	5	5	7	5	5	6	5	7	6	7	4	6
caro	女	54	1		1	2	0	7	L	4.86		154.00	5.93	53.4	171	阴性	7	5.00	阴性	3	2	2	2	4	2	7	2	3	2	7	1	3	3	3	7	7	7	4	6	2	3	3	3	4	7	3	5	7	5
CHLI	女	26	1			3	0	8	L	4.65		141.00	6.17	66.7	176	阴性	12	8.80	阳性	4	4	5	6	4	5	5	7	7	4	6	7	6	6	5	7	7	7	5	6	4	5	5	5	6	7	5	3	7	4
chwe	男	19	1		3		0	5	P	4.74		111.00	6.20	68.1	335	阴性	23	10.00	阴性	2	6	7	5	4	5	7	2	6	6	4	5	5	3	6	6	1	7	5	7	2	3	5	2	7	3	6	7	7	7
CHWE	男	54	2	297945		2	0	5	E	3.49		97.00	5.87	66.4	408	阴性	61	12.40	阴性	6	6	6	7	1	5	7	7	6	6	6	7	6	6	7	7	3	5	7	6	5	1	6	6	7	7	7	4	6	4
CJLO	男	26	1		4	2	0	8	L	3.92		110.00	7.11	50.8	198	阴性	18	7.28	阳性	3	3	4	7	3	4	5	7	6	4	4	6	4	4	3	6	5	4	4	4	3	3	6	4	4	4	4	7	4	3
cjyu	男	35	2	297931	0	6	0	3	P	5.1		146.00	4.25	76	153	阴性	18	12.20	阳性	7	2	4	7	7	5	7	6	6	4	7	5	6	6	6	7	6	4	6	6	5	7	6	6	6	6	6	3	4	4
ckxi	男	35	1		2		0	5	L	4.49		140.00	4.43	63.2	252	阴性	6	1.93	阳性	3	6	6	4	6	4	5	4	5	4	3	4	5	3	5	4	7	4	4	5	2	1	3	2	6	3	4	4	5	5
clf	女	65	1		3	4	0	8	L	5.12		140.00	11.20	76.1	298	阴性	10	0.41	阳性	5	3	3	3	7	2	7	2	4	2	5	1	3	3	4	4	4	4	4	3	2	1	4	2	3	4	5	1	4	2
CLPI	女	43	2	365155		3	0	5	P	4.86		154.00	5.93	53.4	171	阴性	7	5.00	阴性	2	2	4	2	3	2	1	2	2	2	3	1	2	4	4	4	5	4	1	5	2	2	2	2	4	4	4	3	4	4
CLZH	男	50	1		3	7	0	7	P	4.10		137.00	6.60	58	200	阴性	21	3.00	阳性	4	2	7	5	1	5	7	7	6	5	7	7	7	7	6	7	7	7	7	7	6	2	7	6	7	7	7	7	7	7
cq	男	24	1		4	10	0	4	L	3.66		107.00	5.37	57.1	286	阴性	21		阳性	6	4	5	5	1	5	4	5	6	5	5	5	6	7	6	6	5	7	5	6	4	6	5	4	5	6	5	7	7	6
CWBI	男	35	1			1	0	7	P	4.88		141.00	5.17	57.4	194	阴性	9		阳性	6	2	3	5	4	3	5	4	4	4	6	5	4	3	4	6	7	2	4	3	2	7	4	6	6	7	6	1	4	6
cx	男	30	1		3	4	0	4	P	4.46		105.00	7.38	75.7	167	阴性	30	7.58	阳性	6	3	5	5	2	5	6	5	4	4	3	4	4	6	6	4	5	5	6	6	4	4	3	4	6	6	5	4	6	3
CZG	男	38	1		3	2	0	8	P	5.58		172.00	5.28	54.6	136	阴性	2		阴性	3	5	4	4	5	3	4	3	4	5	5	4	5	4	4	4	3	7	4	4	2	3	4	4	5	4	7	6	4	5
DBW	男	42	1		2	3	0	4	L	4.5		135.00	5.60	69.9	135	阴性	3	3.21	阴性	6	4	4	6	1	3	7	2	2	4	4	2	3	3	3	7	4	4	2	5	2	6	7	4	6	7	6	5	4	4
dc	女	27	1		5	7	0	5	P	4.5		144.00	6.40	65.2	172	阴性	2		阴性	4	4	5	6	4	4	4	5	4	4	5	4	4	5	5	5	5	5	5	4	3	5	5	3	4	4	3	4	5	5
DFME	女	38	1		10	3	0	8	L	5.05		82.00	4.69	57.5	407	阴性	26		阳性	6	5	3	1	2	2	2	2	4	4	4	2	4	2	4	2	4	2	5	5	1	5	4	5	2	6	5	4	4	4
DFXI	女	46	1		1		0	9	P	4.61		115.00	5.72	57.3	156	阴性	5	1.01	阳性	3	3	4	7	3	4	7	7	4	4	6	7	4	6	4	7	4	5	6	7	2	3	6	5	5	7	7	7	4	5
DIJI	男	28	2	310066	2		0	7	E	3.32		105.00	6.99	75.8	149	阴性	13		阴性	4	3	4	7	6	4	7	6	7	5	6	4	7	6	6	7	7	6	7	3	4	4	5	6	7	7	7	6	7	4
DJYI	女	35	2		4		0	8	L	4.86		154.00	5.93	53.4	171	阴性	7	5.00	阴性	7	4	4	5	6	3	4	2	2	4	4	2	4	5	4	3	3	5	3	3	2	7	3	5	2	3	4	4	5	3
DWCH	男	53	2	00584236	20	3	0	5	E	4.49		109.00	8.12	77.7	333	阴性	20	4.56	阴性	7	6	6	7	6	5	7	7	6	5	7	7	6	5	7	7	7	7	6	7	6	1	7	7	7	7	7	5	7	6
DWQ	男	35	1		4		0	10	L	4.49		133.00	6.28	47.1	185	阴性	4		阳性	3	2	2	6	2	2	6	6	4	3	5	4	4	4	4	7	5	5	6	4	2	2	6	4	4	4	4	7	4	3
DYBO	男	33	1		2	0	0	4	L	4.4		92.00	15.02	62.4	257	阳性	50		阳性	6	5	7	6	5	4	6	7	6	5	7	5	7	4	6	5	6	5	6	5	7	4	3	4	5	4	4	5	3	5
dyj	男	51	1		1	8	0	5	E	4.94		154.00	5.68	70.6	310	阴性	5	4.60	阳性	5	3	4	4	4	4	4	3	5	4	4	4	5	4	4	4	4	4	4	4	3	4	4	4	4	4	4	5	4	4
DZTA	男	44	1		1	2	0	5	P	4.67		148.00	4.80	60.6	224	阴性	6	3.00	阳性	5	4	4	7	2	5	7	5	6	3	6	4	4	4	4	7	4	4	5	4	3	2	4	4	6	7	6	6	4	4
FBLI	女	51	1		10	7	0	8	P	5.51		171.00	4.69	72	196	阴性	2		阴性	4	4	4	4	3	3	4	6	4	5	5	6	6	5	5	7	5	5	6	3	5		5	5	5	6	5	7	4	5
FYGU	男	32	1		0	1	0	5	L	4.86		154.00	5.93	53.4	171	阴性	7	5.00	阴性	5	4	4	5	4	4	5	5	4	4	5	6	5	5	4	4	4	6	4	4	3	4	5	4	4	4	4	6	4	4
GAFE	女	28	2	145329	13	2	0	5	P	4.9		157.00	6.60	59.3	166	阴性	2		阳性	5	4	4	6	4	3	6	6	4	4	4	6	4	4	5	5	4	5	4	4	3	4	5	4	6	6	5	6	7	6
GAWE	男	33	1		1	4	0	6	L	4.7		148.00	6.60	51.8	238	阴性	4		阴性	4	3	6	5	6	4	5	7	5	6	4	4	7	6	6	6	3	6	4	6	6	7	4	7	7	5	6	4	6	5
GCA	男	55	1		1	6	0	5	P	5.32		153.00	6.38	55.8	254	阴性	2		阴性	5	4	4	7	3	3	6	6	5	5	6	7	4	5	6	6	6	6	7	7	2	5	7	5	5	5	4	7	5	5
GGMI	男	60	1			5	0	8	P	4.3		152.00	4.50	56.9	141	阴性	2		阴性	7	4	4	3	2	5	6	2	5	4	2	1	5	4	4	3	1	3	4	1	4	2	2	1	6	6	3	3	6	4
GJPI	女	58	1		2	9	0	8	P	5.11		151.00	7.16	57.6	466	阴性	15	4.62	阳性	5	4	5	2	5	4	2	1	4	2	4	3	4	5	4	6	4	3	2	4	1	1	4	4	5	5	4	2	5	6
GJSI	男	37	1		7		0	5	E	4.08		120.00	5.54	65.7	205	阴性	29	4.13	阳性	7	5	7	7	5	5	7	7	6		7	7	6	7	7	7	6	7	6	6	5	7	6	7	7	7	7	7	7	7
gjy	男	22	1		15		0	4	E	4.99		148.00	6.80	58	213	阴性	1		弱阳性	6	4	5	6	2	5	6	6	5	4	3	3	4	6	5	3	4	5	5	6	2	4	4	3	6	6	5	7	4	4
GLLU	女	22	1		2		0	5	P	5.11		152.00	3.60	59.1	164	阴性	3	2.31	阴性	4	2	4	6	3	5	4	6	7	4	6	7	7	7	4	7	7	7	4	5	3	3	7	4	5	7	4	7	5	3
gxh	男	24	1		1		0	4	P	4.81		141.00	6.20	60.6	167	阴性	8		阳性	6	3	4	7	4	5	7	7	6	5	7	7	5	7	4	7	7	4	4	4	3	4	6	4	7	7	6	7	5	4
HAYU	女	29	1		1	6	0	4	L	4.7		152.00	4.70	43.7	149	阴性	2		阴性	5	3	4	7	3	4	5	5	6	4	4	7	4	5	4	4	4	5	5	5	3	4	5	4	4	6	4	7	4	5
hd	女	32	1		1	9	0	8	L	3.2		107.00	6.10	73.3	218	阴性	6		阴性	6	6	5	7	2	5	7	7	4	6	6	5	5	6	6	6	3	7	4	5	3	1	5	6	6	5	7	6	6	6
HHPO	男	30	1		4	2	0	4	P	4.12		125.00	5.10	49.4	238	阴性	20	4.51	阴性	4	3	5	4	4	5	3	4	5	5	4	5	3	4	5	4	4	4	4	4	5	6	5	6	5	6	5	7	4	5
HJCH	男	37	1		0	8	0	4	L	5.16		171.00	5.03	48.5	291	阴性	5		阴性	3	2	4	5	2	3	6	6	6	4	4	6	5	4	4	7	3	5	6	6	2	3	4	4	6	4	6	4	7	5
HJHU	男	50	2	332144	10		0	5	P	4.99		161.00	7.66	49	247	阴性	7		阴性	7	3	4	4	4	5	6	5	4	5	6	7	6	4	6	6	3	5	6	5	3	5	6	4	7	6	7	7	4	4
hjy	女	58	1		16	2	0	7	L	5.25		150.00	7.93	71.4	243	阴性	5	3.83	阴性	4	4	4	6	3	4	3	4	5	4	4	4	4	5	4	4	4	5	3	3	3	3	4	4	4	4	5	1	4	4
HMLI	女	44	1		3		0	5	P	4.58		144.00	8.40	61	296	阴性	4	6.57	阳性	4	2	4	1	4	2	3	3	2	2	4	4	2	2	3	4	5	3	3	3	2	3	2	5	5	6	3	2	3	2
HUMI	女	50	1		4	7	0	5	L	4.46		105.00	7.38	75.7	167	阴性	30	7.58	阳性	7	3	4	6	6	4	4	3	4	4	6	4	4	5	4	6	3	6	5	4	4	4	4	6	6	7	7	1	4	6
HURU	男	32	1		6		0	8	P	4.17		129.00	6.06	56.2	233	阴性	22	2.16	阴性	1	4	4	6	3	5	7	4	3	3	3	3	3	7	6	7	3	2	4	6	3	1	4	4	7	6	6	4	3	4
HWC	男	39	2	328872	6		0	5	E	4.86		154.00	5.93	53.4	171	阴性	7	5.00	阴性	5	4	4	6	2	4	6	6	5	4	4	5	5	5	6	7	5	5	6	6	3	5	6	6	5	5	7	7	4	4
HXF	女	29	1		3	6	0	5	E	4.71		121.00	7.34	66.1	435	阴性	48	6.83	阴性	4	3	4	5	4	4	4	5	4	4	3	5	4	4	4	5	4	5	4	5	3	2	4	4	5	4	5	6	5	5
hzxu	男	23	1		7	2	0	8	P	4.4		138.00	5.60	57.8	168	阴性	4	18.18	阳性	4	4	5	5	4	5	6	4	6	5	4	4	5	5	6	6	4	5	6	5	4	2	4	5	5	5	5	4	6	5
JILI	女	28	1		4		0	5	L	4.87		143.00	11.30	81.8	232	阴性	20	19.98	阳性	5	4	6	7	6	6	7	6	6	5	6	4	5	7	7	7	5	7	7	6	5	2	6	6	7	6	6	5	7	7
JIQI	男	31	1		2	9	0	5	L	4.45		127.00	6.07	49.2	270	阴性	7		阳性	5	6	4	5	5	5	6	6	6	4	5	6	4	5	5	4	5	5	6	3	5	5	4	4	5	5	6	6	6	5
JIYO	女	47	1		4		0	5	L	4.69		153.00	4.10	56.4	249	阴性	2		阴性	5	3	5	7	3	5	6	4	4	5	6	4	5	6	7	6	3	5	6	6	2	7	4	5	6	7	5	6	6	5
JIYO	男	39	2	312508	3	6	0	4	P	4.26		130.00	5.22	51	110	阴性	6		阴性	4	4	6	4	4	5	6	5	5	4	4	4	5	4	6	6	4	6	4	5	5	4	5	5	6	7	5	5	6	5
JJMI	男	51	1		2	2	0	5	L	5.59		170.00	5.43	57.8	207	阴性	4	1.97	阴性	4	4	4	6	5	3	4	2	4	2	4	3	4	3	4	4	4	4	3	4	3	4	4	4	4	4	4	4	4	4
jxl	女	43	2	00694434	1	11	0	9	P	4.89		159.00	5.28	64.9	147	阴性	23	2.54	阴性	4	3	4	2	3	2	4	3	4	3	5	3	4	4	3	4	5	4	2	4	5	4	5	4	4	3	5	4	5	4
jy	男	29	1		17	8	0	9	E	5.59		125.00	5.38	59.1	231	阴性	5	2.12	阴性	1	4	6	4	1	4	5	5	6	4	5	5	6	5	6	6	6	6	5	2	4	1	5	6	6	7	6	5	5	6
JZBI	男	33	1		1	2	0	8	E	5.3		150.00	8.30	69.7	230	阴性	4	6.66	阴性	5	5	6	7	4	5	5	7	6	6	7	7	6	5	6	7	7	7	6	7	5	1	7	6	7	7	7	6	3	7
LBYI	男	54	1		9		0	7	L	4.65		153.00	7.94	61.7	156	阴性	1	1.28	阳性	7	2	2	2	2	3	3	3	7	1	1	2	7	4	1	1	5	7	2	7	5	6	3	2	2	5	2	1	7	3
LFFE	女	58	1			2	0	9	E	2.93	溃结	89.00	7.90	70.6	406	阴性	72	12.90	阴性	1	4	3	7	1	4	4	1	6	2	3	1	6	2	4	5	1	2	4	5	3	2	5	2	6	4	6	1		7
LGF	男	25	2	107372	2		0	4	L	4.06		119.00	5.77	71.1	2	阴性	22	5.34	阴性	5	3	4	4	3	3	5	6	5	5	5	7	5	5	5	6	4	4	6	6	3	4	4	6	5	5	5	7	5	5
LGYI	女	62	1		2	3	0	4	E	4.64		96.00	6.85	69.7	363	阴性	7	0.18	阴性	6	5	5	7	6	5	7	2	2	2	7	2	2	7	4	7	7	1	7	3	6	6	7	7	4	7	4	7	7	4
lh	男	47	1		3		0	6	L	3.82		119.00	4.96	62.3	121	阴性	28		阳性	5	5	6	4	4	6	5	4	5	4	4	5	5	6	6	5	4	5	6	5	5	2	4	4	6	6	6	6	6	6
LIDO	男	27	1			1	0	7	P	4.03		123.00	3.50	60.5	206	阴性	10	3.48	阴性	7	5	4	7	4	4	4	4	7	5	7	4	6	6	5	7	5	7	5	6	3	5	4	7	7	7	6	7	7	6
LIJI	女	30	1			6	0	4	P	4.7		149.00	5.64	44.6	183	阴性	7		阳性	7	5	3	7	6	5	6	7	7	6	7	7	7	7	6	7	7	7	7	6	5	1	7	7	6	7	7	7	6	2
LIPE	男	24	1			8	1	6	P	4.22		102.00	5.52	47.8	265	阴性	14	1.09	阳性	4	4	2	5	2	5	4	3	5	4	4	4	6	7	4	3	4	4	5	7	2	3	3	4	7	7	4	4	6	4
ljfe	男	28	1		4	2	0	4	L	5.39		175.00	4.64	64.5	159	阴性	2	1.64	阴性	5	4	4	4	4	4	5	6	6	5	7	7	4	4	5	7	5	4	4	5	4	5	5	4	5	5	6	6	4	4
LJJI	男	32	1		3	6	0	8	P	5.57		154.00	6.55	62.3	304	阴性	4		阴性	4	7	6	7	4	4	6	5	5	6	7	5	6	7	4	7	7	2	3	6	4	1	6	3	7	7	6	7	7	6
LL	女	42	1		5		0	8	P	5.09		155.00	4.59	63.8	203	阴性	2	1.43	阴性	3	3	3	3	4	4	7	7	4	4	4	4	4	4	4	5	4	6	5	4	4	3	4	3	4	4	4	6	4	4
llyi	女	35	1		2	5	0	5	L	3.2		84.00	9.10	71.6	404	阳性	80		阳性	7	5	4	4	4	3	2	1	2	2	2	4	2	2	2	5	4	3	1	7	1	1	1	4	2	7	3	2	7	3
LQYU	女	44	1			11	0	7	P	5.21		168.00	4.00	61.4	218	阴性	2	2.73	阳性	6	4	4	1	7	4	3	4	6	3	7	2	1	4	4	7	7	7	1	4	4	4	4	6	4	5	3	7	5	3
lrf	男	28	1		2		0	5	E	4.55		134.00	5.83	54.3	157	阴性	6	1.91	阴性	5	5	5	6	5	6	6	7	5	6	5	6	6	7	6	7	5	5	5	6	6	5	6	6	7	7	6	7	6	6
lsj	男	49	1		4	3	0	9	P	4.03		131.00	5.60	59.8	241	阴性	15	3.04	阳性	3	4	5	4	2	6	5	4	4	2	3	3	4	4	5	5		4	4	4	5	4	3	5	7	5	7	5	5	5
LTQI	男	47	1		2		0	9	L	4.42		143.00	4.70	64.2	204	阴性	11	2.00	阳性	3	3	4	6	3	4	7	6	4	5	6	7	4	5	5	6	4	5	6	6	3	3	4	4	4	5	4	7	6	5
LUPI	女	51	1		0	2	0	4	P	4.6		143.00	7.20	71.2	180	阴性	8		阳性	5	3	2	3	3	4	2	3	3	3	2	2	4	4	2	1	4	4	2	2	3	2	2	3	2	1	2	6	3	5
lwg	男	47	1			4	0	5	L	3.70		110.00	5.46	63.5	190	阴性	43	5.38	阳性	7	2	4	1	5	2	7	1	2	2	7	2	2	4	3	7	6	4	2	2	3	7	7	7	7	7	7	4	4	3
lwj	男	20	1		2	2	0	4	E	4.81		136.00	3.80	53.2	222	阴性	2	1.18	阴性	7	5	5	7	2	5	6	5	7	6	7	5	7	7	5	7	7	7	5	7	5	5	7	7	6	7	7	7	7	7
LWRA	女	27	1		1		0	5	L	4.43		146.00	3.43	40.8	202	阴性	5		阴性	5	7	6	4	5	6	7	4	6	7	6	7	6	5	6	4	4	6	4	5	5	6	6	4	4	6	5	5	7	6
LWRA	女	34	1		1	2	0	8	P	4.43		123.00	4.45	65.2	210	阴性	6	2.36	阴性	5	7	5	5	5	4	5	5	6	6	4	6	5	4	6	5	6	5	7	4	5	6	6	7	7	6	5	7	5	6
lwso	男	41	1		2		0	5	L	4.86		154.00	5.93	53.4	171	阴性	7	5.00	阴性	5	3	7	7	3	4	4	3	7		7	5	7	4	4	7	7	6	4	7	2	2	4	7	4	6	7	6	6	4
lx	男	23	1		2	5	0	4	P	5.97		175.00	4.26	66.2	167	阴性	5		阴性	5	4	4	6	4	4	4	5	5	4	5	6	4	4	4	5	4	5	4	5	4	4	4	4	4	4	4	7	4	4
LXB	男	31	1		5		0	7	P	5.52		170.00	5.60	68.1	192	阴性	5	3.32	阴性	6	6	4	7	4	4	7	4	7	6	6	5	6	7	6	7	3	6	5	6	3	6	7	4	6	6	5	5	7	4
LXBA	女	44	1		2	5	0	5	L	5.54		153.00	5.26	55.7	184	阴性	2		阳性	7	6	7	6	5	5	5	4	6	4	4	3	5	6	7	2	6	4	3	6	6	5	6	5	5	4	4	7	6	5
lxju	男	36	1		6		0	4	P	3.94		111.00	6.46	82.0	147	阴性	55	15.40	阴性	5	6	6	7	4	3	5	4	6	4	4	5	4	5	5	4	5	5	5	5	2	3	4	3	7	6	4	7	4	3
LXJU	女	44	1		5	4	0	9	P	5.11		150.00	3.94	67.2	91	阴性	2		阴性	3	4	5	7	3	4	7	7	5	4	7	7	4	5	5	7	5	5	7	7	3	4	7	7	6	7	7	7	7	6
lxk	男	28	1		0	2	0	5	L	3.5		124.00	7.70	58.8	262	阴性	10		阴性	6	4	5	5	5	4	5	5	3	4	5	6	2	5	5	5	6	6	5	5	2	2	5	5	5	7	7	6	5	5
LXYA	女	26	1		2	2	0	9	E	6.22		160.00	6.10	66.2	259	阴性	2	9.65	阳性	4	3	3	4	4	4	4	5	3	4	3	7	4	3	4	4	5	5	7	5	3	3	5	6	3	6	4	7	7	3
LXYO	男	43	1		10	2	0	5	L	4.70		145.00	6.71	50.6	211	阴性	4	0.22	阳性	3	7	4	6	7	4	6	3	4	7	4	6	7	5	4	3	7	5	7	4	6	7	5	4	7	6	7	3	7	5
lyh	女	34	1		3	5	0	7	P	4.99		151.00	4.53	53.1	203	阴性	5	5.61	阴性	4	4	3	4	3	3	5	7	6	5	5	7	5	5	5	5	5	4	4	7	6	4	5	5	4	4	5	7	7	7
lyl	男	46	1		5	4	0	7	E	4.4		126.00	13.90	85.1	273	阳性	46		阳性	4	2	3	4	3	5	3	2	4	2	2	3	3	2	4	4	2	5	3	3	3	4	4	4	5	4	4	4	3	3
lz	男	29	1		15	1	0	7	L	4.78		108.00	4.90	50.9	289	阴性	15	1.40	阳性	3	3	5	3	2	2	4	3	3	3	3	2	3	3	3	3	3	3	3	3	2	4	4	3	4	4	4	1	3	4
lzl	男	59	1		4		0	9	E	4.26		134.00	4.10	51.7	220	阴性	9	4.58	阴性	3	1	7	4	4	2	6	5	6	4	5	5	6	5	6	6	5	5	7	6	3	1	6	6	7	7	7	7	7
MALU	男	23	1		1	3	0	5	L	4.47		132.00	6.60	65.4	190	阴性	83	5.15	阳性	4	4	4	7	3	4	7	7	5	5	6	7	4	4	5	7	7	7	6	6	2	4	5	4	6	6	6	7	4	4
mfy	男	47	1		4	1	0	6	E	4.48		136.00	6.30	50.6	346	阴性	16	0.51	阴性	5	2	5	5	2	4	7	5	4	5	3	2	6	7	6	2	3	7	5	6	5	2	7	2	7	4	7	3	6	7
ml	女	40	1		2		0	6	L	4.98		149.00	6.80	68.7	174		12	22.21		6	4	4	5	4	5	7	2	4	5	6	5	4	7	4	7	4	7	4	4	4	6	6	5	4	7	6	5	7	7
msji	女	57	2	290152	3	1	0	8	L	3.93		111.00	7.37	68.3	219	阴性	8	2.67	阳性	4	4	4	6	1	5	7	5	4	4	2	2	3	5	5	4	4	5	6	4	3	3	4	3	6	6	4	5	6	6
msxi	男	30	1		8	6	0	3	P	4.20		128.00	9.10	71.0	286	阴性	12	14.71	阳性	7	4	4	4	4	4	6	3	3	4	6	3	4	5	4	5	4	4	4	4	2	5	5	6	5	6	6	4	6	6
mxju	男	29	2	300878		7	0	4	L	5.58		150.00	11.16	78.9	270	阴性	3	10.50	阴性	4	3	3	2	1	3	4	2	3	3	5	2	2	4	3	3	4	1	3	5	1	6	4	3	3	5	3	2	5	3
mys	女	27	1		3		0	5	L	4.66		137.00	6.65	65.4	301	阴性	27	4.60	弱阳性	5	3	3	5	3	4	3	4	5	4	4	5	5	6	4	5	4	4	4	6	4	5	4	4	4	6	5	5	5	5
MZ	女	28	1		1	6	0	9	L	4.29		128.00	4.30	56.7	194	阴性	20	5.51	阳性	3	2	2	2	2	1	4	1	3	2	1	2	3	3	5	3	5	7	4	4	3	2	4	2	2	2	2	6	2	2
nami	女	50	1		0	8	0	8	P	4.1		117.00	5.40	64.6	268	阴性	16		阳性	4	3	4	6	4	4	6	7	4	4	4	7	4	5	5	6	4	5	6	6	3	3	5	6	5	5	5	7	4	4
PCYI	女	43	1		3	2	0	10	L	3.4		108.00	5.20	39.8	272	阴性	35		阳性	2	4	4	4	3	2	4	4	4	3	5	2	3	4	4	4	5	4	4	4	4	3	5	4	5	5	5	4	5	5
pxf	女	37	1		1	3	0	4	L	3.81		113.00	6.91	62.4	436	阳性	20.4		阳性	5	6	6	6	4	5	7	6	4	4	4	4	4	6	4	4	6	7	4	4	3	2	4	4	4	4	5	6	4	4
PXRO	女	51	1		7	1	0	8	P	4.23		137.00	6.90	62.5	176	阴性	8	0.00	阴性	3	2	1	2	2	1	2	1	1	2	2	2	3	3	2	2	2	2	1	2	4	2	2	2	1	3	2	2	2	1
QDQI	男	56	1		3	5	0	9	L	4.31		130.00	12.64	91.6	302	阴性	9	19.60	阳性	3	2	5	6	1	4	4	7	4	6	6	6	4	4	6	5	4	7	4	4	5	2	4	5	7	7	7	7	7	6
QIXI	女	28	1		18	2	0	5	E	4.46		137.00	3.43	48.2	201	阴性	6		阳性	5	6	5	7	7	5	7	6	5	5	7	5	5	4	6	4	5	7	7	6	4	6	7	4	5	7	6	6	6	6
QMKA	男	63	2	312585		3	0	5	L	3.97		131.00	4.68	50.6	154	阴性	10		阴性	5	4	6	6	5	5	5	6	6	4	6	6	6	5	6	7	4	5	6	5	5	2	6	4	7	7	7	1	7	6
qqxi	男	58	2	329730	8	1	0	5	P	4.78		142.00	4.39	59.8	178	阴性	8	1.67	阳性	1	7	6	4	1	4	5	4	7	6	5	5	7	4	6	6	5	4	5	3	5	1	4	3	5	5	6	5	6	6
RXGU	男	44	2	244397	1	2	0	6	E	4.71		144.00	8.43	65	207	阴性	2	4.43	阳性	6	7	5	6	4	5	6	4	6	7	5	5	6	5	7	6	6	7	6	5	6	5	7	6	5	6	5	7	5	6
RXXU	男	42	1			5	0	4	P	4.95		149.00	6.19	46	268	阴性	7	1.57	阴性	6	6	5	4	5	6	5	7	7	7	6	6	6	5	5	6	7	7	5	7	6	7	7	7	6	7	6	7	6	5
SAGU	男	38	1		2		0	5	L	4.19		143.00	7.30	43.1	143	阴性	4		阴性	4	3	5	2	2	4	5	2	2	6	3	6	3	3	6	4	6	3	4	4	3	4	2	1	6	5	3	3	3	2
SAXI	男	42	1		3	1	0	8	E	4.39		124.00	7.99	64.5	93	阴性	16	4.53	阳性	4	3	4	7	3	4	7	7	5	4	4	4	4	3	4	4	4	3	7	7	3	4	4	4	4	4	4	5	4	3
SB	男	20	1		5	0	0	8	P	4.28		122.00	4.93	51.9	128	阴性	25		阳性	1	6	5	4	1	5	5	4	7	5	4	4	7	5	6	6	6	5	6	7	3	1	4	5	7	7	6	6	6	7
sb	男	28	1		1	8	0	9	E	5.03		160.00	3.47	45.3	161	阳性	6		阴性	4	3	4	5	3	4	4	5	4	4	4	5	4	4	4	4	6	6	4	5	3	4	5	4	4	5	5	5	5	5
SCFE	男	28	1		10	2	0	8	L	5.27		165.00	8.80	69.8	194	阴性	6	9.50	阳性	6	3	6	6	2	5	7	6	6	5	4	6	6	7	7	6	7	4	7	6	5	4	5	6	7	7	7	7	6	4
sfe	男	49	1			5	0	9	L	4.92		138.00	6.99	59.8	171	阴性	7	3.78	阳性	3	2	4	6	3	2	7	7	4	4	6	7	6	3	4	5	5	4	4	6	2	2	4	4	5	5	4	6	4	4
sfzh	女	51	1		10	2	0	8	P	4.62		138.00	9.04	69.6	244	阴性	15		阴性	4	4	2	2	2	2	7	2	7	4	4	3	6	6	2	5	2	2	5	5	3	3	1	2	6	5	5	7	6	5
sh	女	34	1		5	08	0	4	P	4.07		115.00	4.86	76.3	176	阴性	12	15.60	阳性	6	5	5	5	3	4	5	5	5	4	5	4	5	5	5	5	7		5	5	7	2	5	5	5	5	5	5	5	5
SJHU	女	54	1		2		0	5	L	4.14		129.00	7.50	53.8	272	阴性	15	8.00	阴性	7	5	5	6	6	5	6	5	7	5	7	6	6	5	5	5	5	7	5	6	5	7	6	6	6	6	7	4	5	5
SJMI	男	41	1		10	6	0	9	E	4.25		116.00	9.37	55	403	阴性	65	15.00	弱阳性	2	2	3	2	3	2	3	2	2	3	2	2	3	2	2	2	3	3	3	3	2	4	3	4	3	3	2	2	6	6
SWC	男	25	1		5	3	0	4	E	5.46		153.00	5.82	72	252	阴性	15	8.10	阴性	3	2	2	4	2	2	2	3	3	2	3	2	2	3	2	3	2	3	3	2	3	2	2	2	3	4	2	3	2	2
sxr	男	58	1		2	3	0	7	P	5.06		153.00	4.94	66.6	196	阴性	2	1.63	阴性	5	4	4	5	4	5	4	4	4	4	5	5	4	4	5	4	6	6	4	4	3	4	4	5	4	7	6	4	6	6
SYP	男	51	1		8	0	0	6	P	4.16		129.00	9.10	69.7	243	阴性	17	2.11	阴性	5	6	6	6	5	5	6	6	6	6	4	6	6	6	6	6	4	6	4	4	3	6	5	6	7	6	6	4	6	6
syx	女	59	2	214817	1	3	0	4	E	4.52		140.00	5.50	62.5	184	阴性	8		阳性	1	5	5	5	1	4	5	5	5	5	5	5	3	5	5	5	5	7	4	5		3	5	4	5	5	5	4	4	5
szf	男	37	1		1	3	0	4	E	3.76		132.00	4.50	55	152	阴性	2	2.16	阳性	7	2	4	7	6	3	7	4	6	3	7	5	5	7	6	7	3	7	6	5	3	4	4	7	7	7	5	4	7	6
SZY	男	50	1		10	30	0	4	P	4.48		137.00	5.10	56.4	221	阴性	21	0.98	阴性	7	6	5	7	6	4	6	7	6	6	6	3	7	6	6	6	6	4	3	6	5	6	6	6	6	6	6	3	5	3
tcli	女	35	1		2	6	0	5	P	4.5		120.00	3.55	69.3	71	阴性	5		阴性	5	2	3	2	4	2	7	6	2	1	7	7	2	6	4	7	7	7	3	6	2	2	7	3	3	4	6	5	6	2
TYDO	女	28	1		1	6	0	5	L	4.88		135.00	6.77	67.8	295	阴性	13		阴性	7	6	4	1	4	3	4	4	6	2	4	2	4	4	2	4	7	2	2	7	3	2	3	4	2	7	2	4	2	3
tyfa	女	41	1		4	3	0	10	P	4.8		128.00	5.68	58.1	325	阴性	6		阴性	3	2	2	2	1	2	2	2	2	2	2	1	1	2	2	1	3	3	1	1	2	1	2	4	2	2	2	2	2	2
TZCH	男	48	1		13	10	0	8	E	4.57		96.00	6.74	52.3	438	阴性	28	3.20	阳性	6	5	6	7	3	5	7	7	7	6	6	6	6	7	7	7	4	7	7	7	6	3	6	5	6	5	7	4	6	4
TZSH	男	33	1		7	2	0	6	L	5.91		167.00	4.56	68.8	222	阴性	1	1.76	阳性	5	4	2	4	4	5	2	4	4	4	4	3	4	4	2	4	3	4	2	4	2	4	3	4	3	4	3	3	4	2
WALI	男	47	1		1	3	0	4	P	4.83		156.00	6.20	8.5	229	阴性	2		阳性	4	4	3	2	3	5	4	2	4	2	3	2	5	6	7	4	1	4	5	6	3	2	4	6	7	6	7	5	7	6
WCY	男	32	1		4		0	5	P	4.29		131.00	4.70	42.7	167	阴性	4	2.10	阳性	6	4	4	7	4	5	6	6	4	4	6	7	4	5	5	6	6	6	6	6	3	3	6	6	5	6	5	7	6	6
wdy	男	65	1		5	2	0	7	P	4.0		121.00	4.70	66.1	158	阴性	20	1.39	阴性	4	1	3	4	3	2	2	3	1	2	5	3	1	4	4	5	3	2	2	1	2	2	2	2	4	7	3	1	4	2
wefa	女	45	1			6	0	5	L	3.54		108.00	4.45	54.4	172	阴性	14		阴性	7	2	2	3	4	2	4	4	4	3	4	4	5	3	3	4	3	4	3	4	2	5	2	4	4	4	3	4	4	3
wek	男	49	1		3	2	0	8	L	4.53		140.00	7.80	80.3	206	阴性	2	2.33	阳性	1	7	7	5	1	5	6	5	4	4	5	4	4	5	5	4	5	7	6	4	4	1	4	5	6	6	7	6	5	6
WEWE	男	23	1		0	1	0	7	E	4.83		139.00	7.47	49.6	241	阴性	20	1.69	阳性	5	4	4	7	3	3	5	7	4	4	7	7	4	5	5	7	5	4	7	4	3	3	7	7	7	6	6	7	4	4
WGCH	男	32	1		2	4	0	8	P	4.63		132.00	7.87	65.6	253	阴性	18	1.85	阳性	4	3	4	7	4	4	7	7	4	4	4	7	4	4	4	7	6	3	6	6	2	3	4	4	4	4	4	7	4	4
wgmi	男	33	2	304186	1		0	7	E	3.69		99.00	7.89	68.8	239	阴性	40	5.70	阳性	6	5	5	7	2	7	5	6	7	6	4	7	7	5	5	2	4	7	1	7	6	2	1	6	1	4	1	6	7	4
wj	女	28	1		1	0	0	5	L	4.85		145.00	4.80	53.9	179	阴性	12	8.00	阴性	6	5	5	7	4	5	5	5	7	4	5	5	5	5	5	5	6	6	7	7	2	7	7	5	7	7	5	7	5	5
WJME	女	31	1		3	4	0	4	P	4.66		136.00	5.30	46.9	346	阴性	8	0.51	阴性	5	3	4	7	3	3	6	7	5	4	7	7	4	5	6	6	5	6	5	6	2	4	5	7	5	6	6	7	3	4
WJXI	女	46	1		1	4	0	7	L	4.63		135.00	8.48	74.4	287	阴性	12		阳性	5	4	4	7	3	2	4	7	5	3	6	7	4	4	5	5	4	4	5	5	2	3	4	4	3	3	4	7	4	4
WMI	女	39	1		3	4	0	8	L	3.8		130.00	4.85	61.3	191	阴性	5		阳性	4	3	4	4	4	3	4	6	3	3	4	5	4	3	4	6	4	3	4	5	2	3	5	3	3	4	4	6	4	4
WPDA	女	19	1		1	2	0	6	P	4.43		133.00	7.40	46.3	221	阴性	4	3.41	阴性	7	4	3	4	7	4	3	5	4	5	4	3	6	4	6	3	2	5	4	6	3	4	2	2	2	4	5	3	5	5
WQJ	女	37	1		2	2	0	4	L	4.3		128.00	4.80	54.7	345	阴性	4		阴性	6	2	3	4	6	5	7	4	4	5	4	4	4	2	3	4	6	5	4	4	2	6	4	6	5	6	6	5	6	6
WRLA	女	42	1		7	2	0	5	L	3.76		125.00	7.30	73.3	184	阴性	34	6.87	阳性	4	5	5	4	4	5	5	5	4	4	3	3	4	5	5	6	5	5	6	4	3	3	5	5	5	4	5	5	6	4
WWDO	男	34	1		5	6	0	7	E	4.66		129.00	7.48	67.3	233	阴性	16		阴性	6	3	3	6	3	3	7	7	4	2	7	7	3	4	6	6	6	6	6	4	5	3	5	6	6	7	4	5	4	4
WWHO	女	38	1		8	2	0	8	L	4.29		127.00	5.80	66.6	262	阴性	10	2.59	阳性	4	3	4	4	3	4	6	6	6	4	6	6	6	6	6	7	4	7	4	5	3	1	6	5	5	7	7	3	7	4
WWXI	女	38	1		2		0	7	P	5.03		123.00	7.47	64.6	157	阴性	5	1.76	阳性	7	4	4	2	7	5	2	4	7	4	7	6	7	4	4	7	7	6	5	7	6	1	6	7	4	7	7	4	7	5
WXME	女	46	1		1	6	0	9	L	4.55		121.00	6.26	50.9	242	阳性	12	1.71	阳性	5	6	7	7	6	7	2	5	4	6	2	5	6	7	7	4	3	7	2	6	5	1	2	4	6	7	7	5	7	7
WYCH	女	37	1		3		0	6	P	4.84		128.00	4.30	56.3	182	阴性	6		阴性	6	5	5	2	6	1	5	4	6	3	7	4	6	6	6	7	5	3	5	7	5	7	7	7	7	7	7	7	5	4
wyj	女	51	1		5	3	0	8	P	4.81		129.00	4.80	63.2	280	阴性	15	8.00	阴性	5	5	5	5	3	4	5	5	5	4	4	5	5	5	5	5	5	5	5	5	4	4	4	4	7	5	7	5	7	7
WYJI	男	37	1		5	3	0	5	P	3.82		117.00	3.82	59.9	阴性	阴性	13		阴性	5	4	5	7	3	4	6	6	4	3	4	5	4	5	4	6	6	4	6	5	2	4	6	4	4	5	5	6	5	4
WYL	女	41	1		2	3	0	4	P	3.9		97.00	8.10	60.2	340	阴性	25		阳性	5	4	4	7	4	4	6	7	6	6	6	7	4	5	5	6	6	6	6	6	5	6	6	6	4	5	4	7	4	5
WYSH	女	43	1		2		0	8	L	3.87		119.00	7.61	56.2	354	阴性	40	16.30	阴性	5	1	2	1	5	4	5	4	5	6	4	7	5	5	5	6	6	6	5	6	6	5	7	5	6	7	6	5	6	6
wyw	女	44	1		17		0	9	P	4.55		138.00	5.80	63.2	298	阴性	2	2.37	阳性	5	3	4	6	2	3	6	4	2	3	3	3	3	5	4	3	4	4	3	3	5	2	2	2	4	5	3	3	5	3
wzhu	女	29	1		2	0	0	4	P	4.61		115.00	5.72	57.3	156	阴性	5	1.01	阳性	4	6	6	4	6	6	5	5	7	5	6	7	6	7	5	6	7	5	6	7	5	6	5	4	4	6	7	6	5	6
wzhu	男	20	1		3	4	0	9	P	5.98		142.00	4.89	69.9	180	阴性	3		阴性	3	4	4	5	3	3	4	4	4	4	4	5	4	4	4	5	4	4	4	4	3	4	4	4	4	4	4	7	4	4
XEYU	男	56	1		1	2	0	8	L	5.17		161.00	9.06	22.4	118	阴性	14	7.62	阳性	3	3	3	4	3	2	4	4	5	2	5	4	4	2	3	5	4	4	1	5	2	1	3	5	3	5	6	7	4	5
XIFW	男	27	1		9	8	0	7	L	5.2		137.00	6.48	84.8	161	阴性	18	3.04	阴性	4	6	5	7	5	6	5	4	7	4	5	6	4	4	6	3	5	6	4	5	5	4	6	4	5	5	5	6	4	6
XJ	男	52	1		30	2	0	4	E	4.8		141.00	4.78	44.6	265	阴性	10		阴性	4	3	3	7	4	4	4	7	5	4	6	6	4	4	4	4	4	4	4	4	5	4	7	5	6	7	4	6	6	4
xjro	女	45	1		4	0	0	5	P	4.73		140.00	4.13	53.0	199	阴性	8	1.01	阳性	4	4	6	6	4	4	6	5	4	4	6	4	5	4	6	6	5	7	5	6	5	5	5	6	6	4	5	6	6	5
xmya	男	35	1		1	6	0	8	E	4.8		131.00	12.10	76.4	387	阴性	26		阳性	4	3	4	7	3	3	4	4	4	4	4	6	4	4	4	5	6	5	4	4	3	3	4	4	4	5	7	6	4	4
xp	女	52	1		10		0	7	L	3.84		102.00	3.50	60.2	232	阴性	23	5.33	阳性	6	2	1	2	5	3	3	2	2	2	3	2	3	3	3	4	5	4	3	4	2	4	3	2	3	4	3	3	3	3
XSYA	女	25	1		3	2	0	5	L	4.83		116.00	6.90	53.2	223	阴性	11	0.05	阳性	4	3	4	7	3	3	6	7	5	5	5	7	4	6	6	7	4	4	4	5	4	4	5	7	5	5	6	7	3	4
xty	女	24	1			4	0	10	E	4.23		129.00	4.40	59	152	阴性	21	9.04	阳性	6	4	3	6	2	2	4	2	2	1	5	1	2	4	3	5	5	1	3	4	2	7	5	3	4	5	3	1	7	4
XUTI	男	32	1		4	9	0	6	E	5.01		149.00	5.95	63.6	236	阴性	1	2.71	阴性	7	7	6	7	6	7	6	7	7	7	7	7	7	7	7	7	5	5	6	7	5	7	7	7	6	7	7	7	7	7
XXQI	女	35	1		3		0	9	P	4.23		103.00	5.77	62.2	197	阴性	14	2.68	阳性	5	4	4	4	2	5	6	5	4	2	5	3	4	2	4	6	3	3	2	6	2	4	6	2	5	2	4	2	4	4
xy	男	27	1			2	0	5	P	4.9		145.00	6.30	63.5	220	阴性	8	9.00	阴性	5	5	5	7	4	5	5	7	5	5	5	5	5	5	7	7	6	5	5	5	6	2	5	7	5	7	7	7	5	5
XZXI	女	37	1		2	8	0	9	E	3.15		104.00	4.36	49.1	70	阴性	28	2.46	阴性	5	4	4	4	3	4	4	3		3	5	4	6	2	2	6	5	4	2	5	2	1	2	6	3	7	4	4	5	4
YAJI	男	29	1		1	4	0	5	L	4.31		138.00	5.30	49.3	210	阴性	9	1.17	阴性	5	4	4	7	4	4	7	7	6	4	4	7	6	7	6	6	4	6	6	6	3	4	6	5	6	7	7	7	6	6
YCBI	男	24	1		2		0	6	L	4.82		159.00	8.90	65	187	阴性	2	4.74	阳性	5	4	7	5	4	5	4	4	5	4	4	4	4	5	4	4	4	4	4	4	3	2	4	4	4	6	4	4	6	5
YGHU	男	46	1		0	3	0	3	L	5.3		126.00	8.60	58.5	216	阴性	10	3.50	阴性	7	4	4	1	7	4	7	2	7	5	7	4	7	7	4	7	7	7	6	6	3	7	7	7	6	7	7	3	5	4
YGKU	男	51	1		5	4	0	8	P	4.72		140.00	6.51	55.6	256	阴性	7		阴性	5	4	7	7	3	6	6	6	7	7	6	1	7	3	1	1	7	2	2	7	4	1	3	2	2	6	1	6	4	4
yhp	男	53	1		10	9	0	5	E	4.42		123.00	7.58	55.6	311	阳性	45		阴性	6	4	4	7	3	4	3	7	4	5	4	7	4	5	6	6	4	4	4	4	3	4	5	4	7	6	6	6	4	5
YHSH	男	52	1		2	4	0	8	E	5.0		154.00	6.40	54.1	202	阴性	6		阳性	3	3	5	7	3	3	5	6	6	4	5	7	4	5	6	7	7	5	7	6	3	5	6	6	6	7	6	7	5	5
YJZH	男	37	1		1	6	0	9	P	5.1		154.00	4.40	51.4	126	阴性	5		阳性	3	3	5	7	2	3	7	7	3	3	6	7	5	6	6	7	7	7	6	6	2	2	7	6	6	6	6	7	6	6
YLFE	男	28	2	230146	3	5	0	5	E	4.03		82.00	6.60	65	331	阴性	6	1.57	阴性	4	3	4	7	3	5	6	5	4	4	3	4	4	6	6	7	4	6	6	5	4	5	6	6	6	6	5	5	5	6
ym	男	36	1			15	0	5	L	4.1		132.00	4.90	63.1	220	阴性	10	8.00	阴性	5	6	6	5	6	5	7	6	6	6	5	6	6	4	6	6	6	6	5	7	2	6	6	6	6	7	7	6	7	6
YNXI	男	35	1			4	0	8	L	5.27		160.00	7.46	64.4	150	阴性	1	1.78	阴性	5	4	6	5	4	5	6	4	7	6	2	3	7	6	6	6	6	4	5	5	3	3	4	3	7	6	7	6	7	6
YRLI	女	42	1		3	5	0	8	E	4.06		137.00	6.18	56.3	242	阴性	10		阳性	5	2	2	1	4	3	3	2	3	2	2	2	2	2	3	4	7	3	4	4	2	2	2	3	3	4	4	3	5	5
yy	男	26	1		0	8	0	5	L	4.86		154.00	5.93	53.4	171	阴性	7	5.00	阴性	4	4	3	5	2	4	4	5	5	4	5	4	4	4	4	5	6	5	5	5	3	3	4	3	6	6	6	6	6	4
YYFE	女	43	1		2		0	8	L	4.36		92.00	6.87	53	577	阴性	18	6.51	阴性	6	6	7	5	7	6	5	5	7	5	6	5	7	7	7	7	5	7	7	6	7	5	6	5	5	6	7	5	6	6
YYHU	女	46	1		12		0	9	E	4.92		150.00	7.12	69	244	阴性	6	2.35	阴性	4	2	4	7	2	2	6	5	5	3	6	6	5	7	7	7	6	7	1	6	3	6	7	6	3	6	2	7	5	3
ZAJU	女	42	1		11	1	0	5	L	4.52		122.00	4.09	70	184	阴性	16		阳性	5	4	5	4	4	4	4	6	6	6	6	6	5	4	5	5	4	4	4	4	5	5	5	4	5	5	5	7	5	4
ZBME	女	36	1			6	0	10	E	3.22		65.00	6.40	62.4	215	阴性	19		阳性	5	4	3	3	1	3	3	3	4	3	3	2	4	3	4	3	4	4	3	4	5	2	3	4	4	5	4	4	5	4
zbs	男	33	1		2	1	0	3	P	4.51		145.00	5.50	65.6	214	阴性	10	8.10	阴性	6	6	6	6	5	4	4	1	6	5	6	4	6	3	4	6	5	5	3	4	2	6	7	6	6	7	6	5	6	5
zbzh	男	49	1		4		0	5	P	4.81		156.00	5.06	65.8	170	阴性	5	4.06	阳性	4	4	4	4	4	5	5	4	5	5	4	4	4	7	6	6	5	5	4	4	2	6	6	6	6	6	7	7	7	7
ZCXI	男	34	1		3	9	0	6	E	5.51		163.00	6.36	64.9	206	阴性	1		阳性	7	5	4	7	7	5	7	7	6	4	7	4	4	4	6	7	3	5	4	5	2	5	5	7	5	7	6	3	6	5
ZDBI	男	51	1		15		0	4	E	5.54		157.00	5.02	57.5	168	阴性	1	1.16	阴性	7	1	4	6	5	4	7	6	6	6	7	2	4	4	6	7	7	3	6	7	6	7	6	7	6	7	6	5	5	4
ZEQI	男	25	1		3	7	0	8	L	5.43		174.00	9.42	67.4	228	阴性	2	2.66	阴性	6	4	6	4	4	5	5	2	3	3	3	2	3	4	4	2	4	3	4	3	3	1	3	2	5	6	4	5	4	4
ZFZH	女	62	1		4	7	0	5	L	3.8		110.00	8.00	76	174	阴性	14	2.82	弱阳性	3	2	4	2	2	3	7	6	4	4	2	2	4	3	3	3	3	2	6	4	2	2	3	2	3	2	2	2	4	3
ZGLI	男	59	1		2	0	0	9	P	3.9		123.00	5.80	51.4	150	阴性	25		阴性	1	2	6	4	1	5	2	7	7	6	2	7	6	3	7	1	7	4	3	6	1	1	1	7	7	7	7	7	7	7
ZGQI	女	33	1			6	0	7	L	4.09		123.00	6.83	64.3	200	阴性	14	1.06	阴性	7	5	4	5	7	5	4	7	4	4	7	4	3	7	4	7	4	5	4	4	5	3	4	4	4	7	6	7	4	7
ZGYU	女	41	1		2	1	0	8	P	3.81		117.00	5.30	65.2	376	阴性	82	1.38	阳性	4	3	3	6	4	6	7	4	4	4	6	7	4	6	3	7	5	5	7	4	2	3	6	7	3	5	4	7	4	3
zhqf	女	39	1		1	2	0	4	L	4.3		131.00	4.40	54.7	187	阴性	8	0.03	阴性	4	4	4	7	4	4	7	7	6	4	6	6	4	6	5	7	5	5	6	7	3	4	7	6	6	6	6	7	5	5
zhwe	男	35	1		3	6	0	8	L	4.27		96.00	4.30	58.7	255	阴性	14	3.54	阳性	7	4	3	7	4	2	3	2	4	3	5	3	4	5	3	4	5	2	4	4	2	5	4	3	3	7	7	4	3	4
ZJBI	男	30	1		10		0	9	E	4.79		151.00	9.44	60	223	阴性	6	4.22	阳性	7	6	6		6	5	7		7	6	7	5	7	7	6	7	7	7	5	6	4	6	5	7	6	7	6	6	7	6
zjf	男	31	1			6	0	10	L	5.15		148.00	8.80	74.7	204	阴性	4	14.88	阳性	1	4	2	5	2	4	3	4	6	3	4	3	4	5	4	4	4	3	3	4	2	1	2	1	5	6	6	5	4	4
ZJJU	男	38	1		7	1	0	5	P	4.32		131.00	3.48	55.8	259	阴性	14		阳性	5	6	5	7	2	5	6	2	6	4	7	7	6	4	4	7	6	3	4	4	3	2	4	6	4	5	7	4	6	6
zl	男	24	1		7		0	5	P	4.56		133.00	3.70	66.3	164	阴性	5	0.00	阴性	3	4	4	5	5	4	5	5	5	5	5	4	4	5	5	5		1	5	5	4	5	5	3	5	7	5	7	5	5
zl	男	53	1			6	0	7	P	3.8		126.00	7.20	61.1	208	阴性	17		阳性	6	5	4	4	6	5	4	4	4	4	4	4	5	3	4	7	4	4	4	3	5	2	4	2	2	7	3	7	7	4
ZLTI	男	45	1		10		0	5	P	4.45		145.00	11.47	76.9	315	阴性	6	1.40	阴性	4	6	5	5	5	6	4	5	5	5	5	5	5	5	5	5	5	6	5	5	5	3	5	4	5	5	5	7	7	4
znn	女	24	1		0	9	0	5	L	4.56		149.00	5.60	57	200	阴性	15	9.00	阳性	6	5	5	5	5	5	5	5	5	5	5	5	5	5	7	5	5	5	5	7	3	5	5	5	7	5	7	6	7	7
ZOXI	女	39	1		8		0	8	P	4.27		135.00	5.34	61.0	182	阴性	13		阳性	3	2	3	4	6	3	4	2	3	3	4	2	3	4	3	6	3	3	4	4	2	1	4	3	4	4	6	3	3	4
zq	男	38	1		0	18	0	4	L	4.96		137.00	4.90	56.6	272	阴性	8	9.00	阴性	6	5	7	7	4	4	5	7	5	5	5	6	5	7	7	7	6	5	5	7	5	5	5	5	7	7	7	7	7	7
ZQCA	男	41	1			1	0	4	E	4.86		135.00	4.45	43.6	74	阴性	8	1.30	弱阳性	7	6	6	3	6	6	7	4	5	4	7	7	4	4	4	7	4	4	5	4	4	1	2	7	7	7	6	6	7	7
ZR	女	29	1		2	4	0	4	P	4.16		99.00	6.95	71.6	433	阳性	60		阳性	3	3	3	3	3	3	3	2	4	3	4	4	3	4	4	4	4	4	4	4	3	3	4	3	4	3	4	6	4	3
zsc	男	46	1		10	0	0	6	L	4.48		138.00	6.50	52.6	293	阴性	12	5.00	阴性	6	5	5	5	4	5	5	5	5	5	5	4	5	5	7	5	5	7	7	7	2	5	4	5	7	7	7	6	5	5
zsy	女	52	1		10		0	5	P	4.24		137.00	3.80	48.4	232	阴性	5	5.33	阴性	5	5	5	6	4	5	5	6	5	4	5	4	5	4	4	5	6	4	4	6	3	4	6	6	4	6	5	4	5	4
ZWW	女	40	1		10	3	0	5	L	4.19		84.00	5.15	57.5	231	阴性	20		阴性	4	3	3	4	4	4	6	6	5	5	5	6	4	4	5	5	4	4	4	4	3	4	4	4	4	4	6	6	4	4
ZXAI	女	38	1		4	2	0	4	P	4.32		134.00	7.00	63	240	阴性	6		阴性	7	6	6	7	6	5	4	7	7	7	6	6	7	6	7	7	7	7	5	4	6	5	7	7	6	7	6	6	5	6
ZXGA	男	28	1			8	0	4	P	5.23		164.00	5.38	57.2	283	阴性	3	2.99	阴性	6	1	4	1	4	2	5	2	5	2	5	2	4	2	3	5	3	2	3	2	3	1	4	3	5	3	3	2	5	3
ZXGU	男	43	1		6		0	4	P	5		160.00	5.06	53.8	225	阴性	2	1.79	阴性	5	4	6	7	4	5	6	4	6	6	7	5	6	4	5	7	6	5	7	5	5	6	6	7	5	5	6	6	5	6
ZXH	男	29	1		4	3	0	8	L	5.29		141.00	5.33	64.8	192	阴性	11		阳性	4	6	6	7	4	4	4	4	7	4	4	6	4	7	4	4	5	6	4	6	3	4	4	6	4	7	4	7	7	6
zxl	男	38	1		3		0	4	L	4.86		157.00	5.30	65.2	285	阴性	2		阴性	7	4	4	7	6	5	7	6	6	5	7	4	4	5	4	7	6	7	5	4	3	7	6	7	7	7	6	5	6	6
ZXMI	男	47	1		5	3	0	8	E	4.24		132.00	6.92	46.9	264	阴性	16	7.17	阳性	4	4	4	2	5	5	5	3	6	5	6	3	5	4	4	6		5	4	6	2	5	4	5	6	5	7	3	6	6
zxqi	女	53	1		1	6	0	4	P	4.8		142.00	7.60	58.9	231	阴性	8		阴性	6	4	5	7	4	3	6	6	5	4	6	7	4	5	5	6	6	6	5	4	3	5	5	5	4	5	5	7	5	4
ZXYA	女	26	1			1	0	5	L	4.18		131.00	7.63	69.9	254	阴性	5	2.02	阴性	6	4	4	6	5	4	4	6	6	3	4	4	4	6	4	4	4	1	3	4	4	4	4	4	4	5	4	6	4	3
zy	女	31	1		7		0	7	P	4.71		140.00	6.00	57.2	198	阴性	13	0.96	阳性	6	5	4	6	6	5	7	6	7	5	7	5	7	5	5	6	5	7	6	2	3	2	6	5	4	6	5	1	6	6
ZYKA	男	32	1		5		0	8	E	4.82		133.00	7.00	66.2	211	阴性	60	24.30	阳性	3	2	4	2	6	4	7	2	6	3	6	2	4	6	4	6	1	3	3	3	2	3	2	3	4	6	6	4	6	6
zyq	女	61	1		13	3	0	9	P	3.10		102.00	6.00	59.1	238	阴性	20	3.55	阴性	4	4	4	1	5	4	6	1	2	2	5	2	2	2	1	2	4	4	1	2	3	1	4	2	2	4	2	1	2	2
zyy	女	53	1		2	1	0	8	P	4.3		126.00	5.00	69	241	阴性	16	16.63	4	4	5	6	6	4	4	6	6	4	4	5	6	4	6	7	6	6	6	6	6	5	2	4	3	7	6	7	6	6	6
[truncated: 2 more columns]
